# Supplementary material for: Using Antigen Expression of Leukemic Cells for a Fast Screening of Acute Promyelocytic Leukemia by Flow Cytometry
Source: Diagnostics (Basel). 2021 Oct 26;11(11):1988. doi: 10.3390/diagnostics11111988 (PMC8625952; doi:10.3390/diagnostics11111988)
Supplement: Supplementary file 1 [file diagnostics-11-01988-s001.zip]

Archive with 1 entries (1 files):
- diagnostics-1312658-supplementary.pdf
